# Supplementary material for: Different Causes of Functional Tricuspid Valve Regurgitation Are Linked to Differences in Tricuspid Valve and Right-Sided Heart Geometry and Function: 3D Echocardiography Study
Source: Medicina (Kaunas). 2022 Dec 27;59(1):57. doi: 10.3390/medicina59010057 (PMC9860866; doi:10.3390/medicina59010057)
Supplement: Supplementary file 1 [file medicina-59-00057-s001.zip]

Archive with 1 entries (1 files):
- medicina-1980453-supplementary.pdf
